# Supplementary material for: Synthesis and Preclinical Evaluation of Radiolabeled [103Ru]BOLD-100
Source: Pharmaceutics. 2023 Nov 15;15(11):2626. doi: 10.3390/pharmaceutics15112626 (PMC10674160; doi:10.3390/pharmaceutics15112626)
Supplement: Supplementary file 1 [file pharmaceutics-15-02626-s001.zip]

Archive with 1 entries (1 files):
- pharmaceutics-2647681-supplementary.pdf
